# Supplementary material for: HBV prevalence in Sub-continental countries: A systematic review and meta-analysis
Source: PLoS One. 2023 Dec 8;18(12):e0295670. doi: 10.1371/journal.pone.0295670 (PMC10707566; doi:10.1371/journal.pone.0295670)
Supplement: S1 Data — (XLSX) [file pone.0295670.s003.xlsx]

## Sheet: Data extraction
Study ID	Author	Year	Location	Country	Study design	label_pop_based	pop_based	Lab_method	Study_pop	Age_group	Age_range_years	label_rural_urban	rural_urban	Label_sex	sex	label_age	age	label_literacy	literacy	sub_groups	HBV_pos	Pop_total	HBV_prev	Label_vax	vax	vax_prev	RoB_score_1	RoB_score_2
1	Abbas et. al	2010	Karachi	Pakistan	Cross-sectional	General Population	GP	Indirect chromatography kits	504 individuals + 106 survey responders	ALL AGES	(11-66)	URBAN	1	BOTH	3	OTHER	2			TOTAL	13	504	0.026	FULL COURSE	33	0.3113	Fair	Fair
2	Abbasi et. al	2014	Sukkur	Pakistan	Cross-sectional	Male barbers	Other	EIA	385 barbers	ALL AGES	Unclear	URBAN	1	Male	2	OTHER	2			TOTAL	8	385	0.021				Fair	Fair
3	Aftab et. al	2019	Punjab	Pakistan	Cross-sectional	Pregnant women	Other	ELISA	1394 pregnant women	ADULTS	(21-40)	BOTH	3	Female	1	OTHER	2			TOTAL	63	1394	0.0452				Fair	Fair
3	Aftab et. al	2019														SUBGROUP	1			(21-25)	9	242	0.037
3	Aftab et. al	2019														SUBGROUP	1			(26-30)	19	464	0.041
3	Aftab et. al	2019														SUBGROUP	1			(31-35)	24	374	0.064
3	Aftab et. al	2019														SUBGROUP	1			(36-40)	11	103	0.107
3	Aftab et. al	2019														SUBGROUP	1	Literate	1	Literate	21	871	0.056
3	Aftab et. al	2019														SUBGROUP	1	Illiterate	2	Illiterate	42	312	0.052
4	Agarwal et. al	2013	New Delhi	India	Cross-sectional	Blood donors	Blood donors	NAT	73898 blood samples	Unclear	Unclear	URBAN	1	BOTH	3	OTHER	2			TOTAL	779	73898	0.0105				Fair	Fair
5	Alexander et. al	2013	Tamil Nadu	India	Unclear	Children	Other	MEIA	154 children	Children	(0.5-6)	RURAL	2	BOTH	3	OTHER	2			TOTAL	8	131	0.061	FULL COURSE	108	0.824	Fair	Fair
5	Alexander et. al	2013														SUBGROUP	1			(0.5-1)	0	22	0
5	Alexander et. al	2013														SUBGROUP	1			(1-2)	2	33	0.06
5	Alexander et. al	2013														SUBGROUP	1			(2-3)	2	29	0.069
5	Alexander et. al	2013														SUBGROUP	1			(3-4)	1	15	0.069
5	Alexander et. al	2013														SUBGROUP	1			(4-5)	1	14	0.071
5	Alexander et. al	2013														SUBGROUP	1			(5-6)	2	10	0.2
6	Ali et. al	2012	Waziristan	Pakistan	Cross-sectional	General Population	GP	ELIZA/PCR	790 individuals	ALL AGES	(3-60)	RURAL	2	BOTH	3	OTHER	2			TOTAL	126	790	0.1594				Fair	Fair
6	Ali et. al	2012													3	SUBGROUP	1			(<10)	4	126	0.0317
6	Ali et. al	2012													3	SUBGROUP	1			(10-20)	11	126	0.0873
6	Ali et. al	2012													3	SUBGROUP	1			(21-30)	49	126	0.3888
6	Ali et. al	2012													3	SUBGROUP	1			(31-40)	24	126	0.1906
6	Ali et. al	2012													3	SUBGROUP	1			(41-50)	29	126	0.2301
6	Ali et. al	2012													3	SUBGROUP	1			(>50)	9	126	0.0714
6	Ali et. al	2012												Male	2	OTHER	2			MALE	95	485	0.1958
6	Ali et. al	2012												Female	1	OTHER	2			FEMALE	31	305	0.1016
6	Ali et. al	2012														OTHER	2	Literate	1	Literate	17	112	0.1517
6	Ali et. al	2012														OTHER	2	Illiterate	2	Illiterate	109	678	0.1607
7	Arora et. al	2010	Haryana	India	Unclear	Blood donors	Blood donors	ELISA	5849 donors	ADULTS	(18-44)	URBAN	1	BOTH	3	OTHER	2			TOTAL	99	5849	0.017				Fair	Fair
7	Arora et. al	2010												Female	1	OTHER	2			FEMALE	4	220	0.018
7	Arora et. al	2010												Male	2	OTHER	2			MALE	95	5629	0.017
7	Arora et. al	2010														SUBGROUP	1			(18-31)	72	3914	0.018
7	Arora et. al	2010														SUBGROUP	1			(32-44)	27	1935	0.014
8	Asghar et. al	2020	Sindh	Pakistan	Cross-sectional	General Population	GP	ELISA	24322 idividuals	ADULTS	Unclear	RURAL	2	BOTH	3	OTHER	1			TOTAL	964	24322	0.0396				Good	Good
8	Asghar et. al	2020												Female	1	OTHER	1			FEMALE	543	13591	0.0399
8	Asghar et. al	2020												Male	2	OTHER	1			MALE	421	10731	0.0392
9	Ashraf et. al	2010	Dhaka	Bangladesh	Cross-sectional	General Population	GP	ELISA	1997 individuals	ALL AGES	(0-60)	URBAN	1	BOTH	3	OTHER	2			TOTAL	582	1997	0.29				Good	Good
10	Asif et. al	2011	Mirpukhas	Pakistan	Cross-sectional	Medical Students	Other		375 students	ADULTS	(20-30)	URBAN	1	BOTH	3	OTHER	2			TOTAL	14	375	0.037	FULL COURSE	188	0.5013	Poor	Poor
11	Athira et. al	2018	Puducherry	India	Unclear	Blood donors	Blood donors	ELISA	1102 blood samples	ADULTS	Unclear	URBAN	1	BOTH	3	OTHER	2			TOTAL	52	1102	0.0471				Fair	Fair
12	Aziz et. al	2010	Sindh	Pakistan	Cross-sectional	General Population	GP	ELISA	573 participants	ALL AGES	Unclear	BOTH	3	BOTH	3	OTHER	2			TOTAL	35	573	0.061				Good	Good
12	Aziz et. al	2010										URBAN	1		3	OTHER	2			Peri-urban	4	129	0.031
12	Aziz et. al	2010										RURAL	2		3	OTHER	2			Rural	31	444	0.069
13	Barbaric et. al	2021	Colombo and Jaffna	Sri Lanka	Cross-sectional	Transgender women	Other	ELISA	506 individuals	ADULTS	(18-45+)	URBAN	1	Female	1	OTHER	2			TOTAL	0	506	0				Good	Good
14	Bhate et. al	2015	Maharashtra	India	Cross-sectional	General Population	GP	ELISA	1833 participants	ALL AGES	(5-60)	RURAL	2	BOTH	3	OTHER	2			TOTAL	17	1833	0.009				Good	Good
14	Bhate et. al	2015												Male	2	OTHER	2			MALE	8	869	0.008
14	Bhate et. al	2015												Female	1	OTHER	2			FEMALE	9	964	0.0104
14	Bhate et. al	2015														SUBGROUP	1			(5-10)	0	287	0
14	Bhate et. al	2015														SUBGROUP	1			(11-20)	7	404	0.013
14	Bhate et. al	2015														SUBGROUP	1			(21-30)	4	540	0.0074
14	Bhate et. al	2015														SUBGROUP	1			(31-40)	5	258	0.0198
14	Bhate et. al	2015														SUBGROUP	1			(41-50)	1	124	0.0081
14	Bhate et. al	2015														SUBGROUP	1			(51-60)	0	116	0
14	Bhate et. al	2015														SUBGROUP	1			(>60)	0	104	0
15	Bhattacharya et. al	2015	Andaman and Nicobar Islands	India	Unclear	General Population of these islands	Other	ELISA	726 individuals (211 vaccinated, 515 non-vaccinated)	ALL AGES	(10-60+)	BOTH	3	BOTH	3	OTHER	2			TOTAL	55	726	0.075				Fair	Fair
15	Bhattacharya et. al	2015														OTHER	2			Vaccinated	5	211	0.024
15	Bhattacharya et. al	2015														OTHER	2			Unvaccinated	49	515	0.095
16	Bhattacharya et. al	2014	Nicobar Islands	India	Cross-sectional?	General Population	Other	Nested PCR	612 Andaman and Nicobarese	ALL AGES	(6-72)	RURAL	2	BOTH	3	OTHER	2			TOTAL	62	612	0.101	FULL COURSE	558	0.912	Fair	Fair
17	Bhattacharya et. al	2023	Odisha	India	Cross-sectional	Tribal population	Other	ELISA	2737	ALL AGES	(6-50+)	RURAL	2	BOTH	3	OTHER	2			TOTAL	70	2737	0.0256				Good	Good
17	Bhattacharya et. al	2023												Male	2	OTHER	2			MALE	26	1176	0.0221
17	Bhattacharya et. al	2023												Female	1	OTHER	2			FEMALE	44	1561	0.0282
17	Bhattacharya et. al	2023														SUBGROUP	1			(6-9)	5	279	0.0179
17	Bhattacharya et. al	2023														SUBGROUP	1			(10-15)	11	450	0.0244
17	Bhattacharya et. al	2023														SUBGROUP	1			(16-49)	44	1497	0.0293
17	Bhattacharya et. al	2023														SUBGROUP	1			(>50)	10	511	0.0196
18	Bhattar et. al	2016	New Delhi	India	Retrospective study	Hospital patients	Other	ELISA	220 patients	ALL AGES	(15-63)	URBAN	1	BOTH	3	OTHER	1			TOTAL	3	220	0.013				Fair	Fair
18	Bhattar et. al	2016												Male	2	OTHER	1			MALE	2	124	0.016
18	Bhattar et. al	2016												Female	1	OTHER	1			FEMALE	1	96	0.01
19	Chakravarti et. al	2015	Delhi	India	Unclear	Blood samples	Blood donors	ELISA	71,903 blood samples	Unclear	Unclear	URBAN	1	BOTH	3	OTHER	1			TOTAL	2911	71903	0.0405				Poor	Poor
19	Chakravarti et. al	2015												Male	2	OTHER	2			MALE	1271	13227	0.0961
19	Chakravarti et. al	2015												Female	1	OTHER	1			FEMALE	1614	58704	0.0274
20	Dwibedi et. al	2014	Odisha	India	Cross-sectional	Tribal population	Other	ELISA	1765	ALL AGES	Unclear	RURAL	2	BOTH	3	OTHER	1			TOTAL	31	1765	0.017				Good	Good
21	Faiz Ur et. al	2011	Peshawar and Abbotabad	Pakistan	Cross-sectional	Patients with hepatitis	Other	ELISA	110 patients	Unclear	Unclear	URBAN	1	BOTH	3	OTHER	1			TOTAL	45	110	0.4091				Poor	Poor
22	Hafeez et. al	2012	Lahore	Pakistan	Cross-sectional	Paramilitary personnel	Other	ELISA	14027 from Punjab	ADULTS	Unclear	BOTH	3	Male	2	OTHER	1			TOTAL	396	14027	0.028				Fair	Fair
23	Hossain et. al	2019	Mymensingh	Bangladesh	Cross-sectional	Hospital patients	Other	ELISA	107 patients (with acute viral hepatitis)	ALL AGES	(15-81)	URBAN	1	BOTH	3	OTHER	1			TOTAL	35	107	0.3271				Fair	Fair
24	Israr et. al	2021	Swabi, Khyber Pakhtunkhwa	Pakistan	Cross-sectional	Pregnant women in hospital	Other	ICT/ELISA	375 pregnant women	ADULTS	(20-40+)	URBAN	1	Female	1	OTHER	1			TOTAL	14	375	0.0373				Good	Good
24	Israr et. al	2021														SUBGROUP	2			(20-29)	7	211	0.0332
24	Israr et. al	2021														SUBGROUP	2			(30-39)	5	135	0.037
24	Israr et. al	2021														SUBGROUP	2			(≥40)	2	29	0.069
25	Jobayer et. al	2016	Dhaka	Bangladesh	Cross-sectional	Male overseas workers	Other	ELISA	2254 male jobseekers	ADULTS	(18-45)	URBAN	1	Male	2	OTHER	1			TOTAL	53	2254	0.0235				Fair	Fair
25	Jobayer et. al	2016														SUBGROUP	2			(≤20)	5	68	0.0735
25	Jobayer et. al	2016														SUBGROUP	2			(21-30)	27	1190	0.0227
25	Jobayer et. al	2016														SUBGROUP	2			(31-40)	16	865	0.0185
25	Jobayer et. al	2016														SUBGROUP	2			(≥40)	5	131	0.0382
26	Kazi et. al	2010	Karachi	Pakistan	Cross-sectional	Prisoners	Other	ELISA	357 male prisoners	ADULTS	(18-81)	URBAN	1	Male	2	OTHER	1			TOTAL	21	357	0.059				Good	Good
27	Kazmi et. al	2022	Azad Jammu and Kashmir	Pakistan	Cross-sectional		Other	ELISA	7015 university students	ALL AGES	(16-60+)	URBAN	1	BOTH	2	OTHER	1			TOTAL	150	7015	0.0214				Fair	Fair
27	Kazmi et. al	2022												Male	2	OTHER	1			MALE	86	3210	0.0268
27	Kazmi et. al	2022												Female	1	OTHER	1			FEMALE	64	3805	0.0168
27	Kazmi et. al	2022														SUBGROUP	2			(16-30)	138	6270	0.022
27	Kazmi et. al	2022														SUBGROUP	2			(31-45)	0	504	0
27	Kazmi et. al	2022														SUBGROUP	2			(46-60)	12	228	0.0526
27	Kazmi et. al	2022														SUBGROUP	2			(60+)	0	13	0
28	Khan and Qazi	2018	North Waziristan	Pakistan	Cross-sectional	Internally displaced persons	Other	ELISA/PCR	1000 IDPs	ALL AGES	(15-55+)	RURAL	2	BOTH	3	OTHER	1			TOTAL	41	1000	0.041				Fair	Fair
29	Khan et. al	2011	Malakand Division	Pakistan	Cross-sectional	Internally displaced persons	Other	ELISA/PCR	950 patients with suspected HBV	ALL AGES	Unclear	BOTH	3	BOTH	3	OTHER	1			TOTAL	200	950	0.2105				Fair	Fair
29	Khan et. al	2011												Male	2	OTHER	1			MALE	157	550	0.2854
29	Khan et. al	2011												Female	1	OTHER	1			FEMALE	43	400	0.1075
29	Khan et. al	2011													3	OTHER	1	Literate	1	Literate	69	396	0.1742
29	Khan et. al	2011													3	OTHER	1	Illiterate	2	Illiterate	131	554	0.2364
29	Khan et. al	2011													3	SUBGROUP	2			(<15)	20	167	0.1197
29	Khan et. al	2011													3	SUBGROUP	2			(16-30)	23	150	0.1533
29	Khan et. al	2011													3	SUBGROUP	2			(31-45)	67	289	0.2318
29	Khan et. al	2011													3	SUBGROUP	2			(46-60)	74	254	0.2913
29	Khan et. al	2011													3	SUBGROUP	2			(>60)	15	60	0.1666
30	F Khan et. al	2011	Punjab	Pakistan	Cross-sectional	HBsAg Positive blood samples	Other	ELISA/PCR	4980 HBsAg positive individuals	ALL AGES	(0-60+)	URBAN		BOTH	3	OTHER	1			TOTAL	3143	4980	0.6293				Poor	Poor
31	M Khan et. al	2018	Ladakh	India	Cross-sectional	Villagers	GP	ELISA/PCR	2674 villagers	ALL AGES	(5-100)	RURAL	2	BOTH	3	OTHER	1			TOTAL	141	2674	0.0527				Good	Good
31	M Khan et. al	2018												Male	2	OTHER	1			MALE	66	893	0.0739
31	M Khan et. al	2018												Female	1	OTHER	1			FEMALE	75	1781	0.0421
31	M Khan et. al	2018													3	SUBGROUP	2			(≤20)	30	848	0.0353
31	M Khan et. al	2018													3	SUBGROUP	2			(21-40)	42	804	0.0522
31	M Khan et. al	2018													3	SUBGROUP	2			(41-60)	42	649	0.0647
31	M Khan et. al	2018													3	SUBGROUP	2			(61-80)	26	351	0.074
31	M Khan et. al	2018													3	SUBGROUP	2			(81-100)	1	22	0.0454
32	Khan et.al	2019	Meerut	India	Unclear	Hospital patients	Other	ELISA	4927 patients	ADULTS	(21-65)	URBAN	1	BOTH	3	OTHER	1			TOTAL	245	4927	0.0497				Fair
32	Khan et.al	2019												Male	2	OTHER	1			MALE	118	2218	0.0532
32	Khan et.al	2019												Female	1	OTHER	1			FEMALE	127	2709	0.0468
33	Khanani et. al	2010	Karachi, Sangar and Larkana	Pakistan	Cross-sectional	Men who have sex with men	Other	ELISA	396 MSM	ALL AGES	(1-50+)	URBAN	1	Male	2	OTHER	1			TOTAL	32	396	0.0831				Fair	Fair
34	Kinkel et. al	2015	Nepalgunj, Biratnagar and Kathmandu	Nepal	Cross-sectional	PWIDs	Other	ELISA	401 PWIDs	ADULTS	(18-56)	URBAN	1	BOTH	3	OTHER	1			TOTAL	14	401	0.0349				Good	Good
34	Kinkel et. al	2015												Male	2	OTHER	1			MALE	10	301	0.0332
34	Kinkel et. al	2015												Female	1	OTHER	1			FEMALE	4	100	0.04
35	Kumari et. al	2015	Karachi	Pakistan	Cross-sectional	Pregnant women	Other	ELISA	300 pregnant women	ADULTS	Unclear	URBAN	1	Female	1	OTHER	1			TOTAL	6	300	0.02				Fair	Fair
36	Kuriakose and Ittyachen	2018	Kerala	India	Retrospective study	Households in rural Kerala	GP	ELISA	189 people from 59 households	ALL AGES	(15-60+)	RURAL	2	BOTH	3	OTHER	1			TOTAL	59	196	0.301				Fair	Fair
37	Makroo et. al	2015	New Delhi	India	Unclear	Blood donors	Blood donors	ELISA	180447 donors	ADULTS	Unclear	URBAN	1	BOTH	3	OTHER	1			TOTAL	2138	180447	0.0118				Fair	Fair
38	Meena et. al	2011	New Delhi	India	Unclear	Blood donors	Blood donors	ELISA	94716 donors	ADULTS	(18-60)	URBAN	1	BOTH	3	OTHER	1			TOTAL	1340	90637	0.0147				Fair	Fair
39	Mehta et. al	2013	Rajkot	India	Cross-sectional	Pregnant women	Other	ELISA	1038 antenatal women	ALL AGES	(17-35+)	URBAN	1	Female	1	OTHER	1			TOTAL	31	1038	0.0298				Fair	Fair
39	Mehta et. al	2013												Female	1	SUBGROUP	2			(17-20)	8	238	0.0336
39	Mehta et. al	2013												Female	1	SUBGROUP	2			(21-25)	18	572	0.0314
39	Mehta et. al	2013												Female	1	SUBGROUP	2			(26-30)	5	194	0.0257
39	Mehta et. al	2013												Female	1	SUBGROUP	2			(31-35)	0	30	0
39	Mehta et. al	2013												Female	1	SUBGROUP	2			(>35)	0	4	0
40	Mishra et. al	2017	Gujarat	India	Cross-sectional	Blood samples	Blood donors	ELISA/Real time PCR/Nucleic acid testing	79532 seronegative blood samples	ADULTS	Unclear	URBAN	1	BOTH	3	OTHER	1			TOTAL	44	79532	0.00055				Fair	Fair
41	Niriella et. al	2015	Mahara and Welikada Prisons	Sri Lanka	Cross-sectional	Prisoners	Other	ELISA	393 inmates	ALL AGES	(16-93)	URBAN	1	BOTH	3	OTHER	1			TOTAL	1	393	2e-05				Fair	Fair
41	Niriella et. al	2015												Male	2	OTHER	1			MALE	1	325	3e-05
41	Niriella et. al	2015												Female	1	OTHER	1			FEMALE	0	68	0
42	Pande et. al	2011	New Delhi	India	Cohort?	Pregnant women	Other	ELISA	20104 pregnant women	ADULTS	Unclear	URBAN	1	Female	1	OTHER	1			TOTAL	224	20104	0.0111				Fair	Fair
43	Panigrahi et. al	2010	Behrampur, Ganjam and Orissa	India	Cross-sectional	Blood donors	Blood donors	Nucleic acid testing	729 HBsAg negative samples	ADULTS	Unclear	URBAN	1	BOTH	3	OTHER	1			TOTAL	45	729	0.0617				Fair	Fair
44	Paul et. al	2018	Country-wide	Bangladesh	Cross-sectional	Children	Other	ELISA	2100 pre-vaccination era children, 2100 post-vaccination era children	Children	Unclear	BOTH	3	BOTH	3	OTHER	1			TOTAL	126	4200	0.03				Good	Good
44	Paul et. al	2018													3	OTHER	1			Pre-vaccination	110	2100	0.0523	FULL COURSE	58	0.0276
44	Paul et. al	2018													3	OTHER	1			Post-vaccination	16	2100	0.0076	FULL COURSE	1978	0.9419
45	Qureshi et. al	2010	Country-wide	Pakistan	Cross-sectional	General Population	GP	ELISA	47043 participants	ALL AGES	(<5-60+)	BOTH	3	BOTH	3	OTHER	1			TOTAL	1156	47043	0.0246				Good	Good
45	Qureshi et. al	2010												Male	2	OTHER	1			MALE	709	24444	0.029
45	Qureshi et. al	2010												Female	1	OTHER	1			FEMALE	447	22599	0.0198
46	Qureshi et. al	2014	Balochistan, Sindh and Punjab	Pakistan	Cross-sectional	Mothers and Children	Other	Chemiluminescence	1561 mothers, 1612 children	ALL AGES	Unclear	BOTH	3	BOTH	3	OTHER	1			TOTAL	172	3173	0.0542	FULL COURSE	1565	0.4932	Good	Good
46	Qureshi et. al	2014												Female	1	OTHER	1			Mothers	123	1561	0.0788	FULL COURSE	590	0.3779
46	Qureshi et. al	2014												BOTH	3	OTHER	1			Children	49	1612	0.0304	FULL COURSE	975	0.6048
47	Rauf et. al	2011	Swat	Pakistan	Cross-sectional	Internally displaced persons	Other	PCR	590 IDPs	ALL AGES	(5-65)	RURAL	2	BOTH	3	OTHER	1			TOTAL	5	590	0.0085				Poor	Poor
48	Saraswati et. al	2015	Delhi	India	Cross-sectional?	PWIDS	Other	Rapid serum test	3748 male PWIDs	ALL AGES	Unclear	URBAN	1	Male	2	OTHER	1			TOTAL	222	2312	0.096				Fair	Fair
49	Rudra et. al	2010	Khulna	Bangladesh	Blood samples?	Blood donors	Blood donors	ELISA	34953 individuals from Khulna	ADULTS	(18-58)	URBAN	1	BOTH	3	OTHER	1			TOTAL	492	34953	0.0141				Fair	Fair
50	Rudra et. al	2011	Mymensingh	Bangladesh	Cross-sectional	General population	GP	ELISA? Unclear	2015 randomly selected individuals	ALL AGES	(13-53)	URBAN	1	BOTH	3	OTHER	1			TOTAL	126	2015	0.0625				Fair	Fair
50	Rudra et. al	2011														SUBGROUP	2			(≤20)	11	485	0.0228
50	Rudra et. al	2011														SUBGROUP	2			(20-30)	62	968	0.0641
50	Rudra et. al	2011														SUBGROUP	2			(30-40)	51	458	0.1114
50	Rudra et. al	2011														SUBGROUP	2			(≥40)	2	104	0.0192
51	Shadaker et. al	2022	Punjab	India	Cross-sectional	General Population	GP	CMIA	5543 individuals	ALL AGES	(5-60+)	BOTH	3	BOTH		OTHER	1			TOTAL	78	5543	0.014	FULL COURSE	1852	0.334	Fair	Fair
51	Shadaker et. al	2022												Male		OTHER	1			MALE	48	2538	0.019
51	Shadaker et. al	2022												Female		OTHER	1			FEMALE	30	3005	0.01
51	Shadaker et. al	2022														SUBGROUP	2			(5-18)	7	1107	0.006
51	Shadaker et. al	2022														SUBGROUP	2			(19-29)	13	1024	0.013
51	Shadaker et. al	2022														SUBGROUP	2			(30-39)	11	998	0.011
51	Shadaker et. al	2022														SUBGROUP	2			(40-49)	5	807	0.006
51	Shadaker et. al	2022														SUBGROUP	2			(50-59)	20	721	0.028
51	Shadaker et. al	2022														SUBGROUP	2			(>60)	22	823	0.026
51	Shadaker et. al	2022														SUBGROUP	2			Urban	17	2083	0.008
51	Shadaker et. al	2022														SUBGROUP	2			Rural	61	3460	0.018
52	Shaha et. al	2015	Dhaka	Bangladesh	Cross-sectional	General Population	GP	ELISA	204 non-vaccinated patients	Unclear	Unclear	URBAN	1	BOTH	3	OTHER	1			TOTAL	9	204	0.044				Poor	Poor
53	Shamsuzzaman et. al	2011	Gaibandha	Bangladesh	Cross-sectional	Pregnant women	Other	ELISA	480 pregnant women	ADULTS	(18-32)	RURAL	2	Female	1	OTHER	1			TOTAL	2	480	0.00041				Fair	Fair
54	Shanmugam et. al	2018	Tamil Nadu	India	Cross-sectional	General Population	GP	ELISA	18589 individuals from Tamil Nadu	Unclear	Unclear	BOTH	3	BOTH	3	OTHER	1			TOTAL	303	18589	0.0163				Fair	Fair
54	Shanmugam et. al	2018										RURAL	2			SUBGROUP	2			Rural	174	8047	0.0216
54	Shanmugam et. al	2018										URBAN	1			SUBGROUP	2			Urban	129	10542	0.0122
55	Sharma et. al	2019	Himachal Pradesh	India	Cross-sectional	Villagers	GP	ELISA	1327 villagers	ALL AGES	(<15-60)	RURAL	2	BOTH	3	OTHER	1			TOTAL	141	1327	0.1063				Good	Good
55	Sharma et. al	2019												Male	2	OTHER	1			MALE	63	618	0.1019
55	Sharma et. al	2019												Female	1	OTHER	1			FEMALE	78	709	0.11
55	Sharma et. al	2019													3	SUBGROUP	2			(<15)	11	175	0.0628
55	Sharma et. al	2019													3	SUBGROUP	2			(15-29)	34	312	0.1089
55	Sharma et. al	2019													3	SUBGROUP	2			(30-44)	42	355	0.1183
55	Sharma et. al	2019													3	SUBGROUP	2			(45-59)	37	314	0.1178
55	Sharma et. al	2019													3	SUBGROUP	2			(60+)	17	171	0.0994
56	Shedain et. al	2019	Kathmandu	Nepal	Prospective study?	Pregnant women	Other	ELISA	16400 pregnant women	ALL AGES	(15-44)	URBAN	1	Female	1	OTHER	1			TOTAL	53	16400	0.0032				Fair	Fair
57	Shedain et. al	2017	Dolpa	Nepal	Cross-sectional	Mothers and Children	Other	ELISA	151 mothers	ADULTS	(19-46)	RURAL	2	Female	1	OTHER	1			TOTAL	26	151	0.1722				Fair	Fair
58	Sheikh et. al	2011	Balochistan	Pakistan	Cross-sectional	General population	GP	ELISA	11900 participants	ALL AGES	Unclear	RURAL	2	BOTH	3	OTHER	1			TOTAL	1166	11900	0.0979				Good	Good
58	Sheikh et. al	2011												Male	2	OTHER	1			MALE	875	6874	0.1273
58	Sheikh et. al	2011												Female	1	OTHER	1			FEMALE	291	5026	0.0579
58	Sheikh et. al	2011													3	SUBGROUP	2			(1-9)	68	1907	0.0356
58	Sheikh et. al	2011													3	SUBGROUP	2			(10-19)	121	1255	0.0964
58	Sheikh et. al	2011													3	SUBGROUP	2			(20-29)	292	1849	0.1579
58	Sheikh et. al	2011													3	SUBGROUP	2			(30-39)	337	2255	0.1494
58	Sheikh et. al	2011													3	SUBGROUP	2			(40-49)	222	2142	0.1036
58	Sheikh et. al	2011													3	SUBGROUP	2			(50-59)	126	1449	0.089
58	Sheikh et. al	2011													3	SUBGROUP	2			(60+)	0	1043	0
59	Taishete and Chowdhary	2016	Maharashtra	India	Cross-sectional	Health care workers	Other	ELISA	437 health care workers	ADULTS	Unclear	URBAN	1	BOTH	3	OTHER	1			TOTAL	11	437	0.0252				Poor	Poor
60	Tshering et. al	2020	Country-wide	Bhutan	Cross-sectional	General population	GP	ELISA	1358 participants	ALL AGES	(1-20+)	BOTH	3	BOTH	3	OTHER	1			TOTAL	18	1321	0.0136	FULL COURSE	743	0.5532	Good	Good
60	Tshering et. al	2020												Male	2	OTHER	1			MALE	11	627	0.0175
60	Tshering et. al	2020												Female	1	OTHER	1			FEMALE	7	693	0.0101
60	Tshering et. al	2020													3	SUBGROUP	2			(1-4)	0	171	0
60	Tshering et. al	2020													3	SUBGROUP	2			(5-17)	3	546	0.0055
60	Tshering et. al	2020													3	SUBGROUP	2			(20+)	15	775	0.0194
61	Upreti et. al	2014	Country-wide	Nepal	Cross-sectional	Children	Other	ELISA	1200 pre-vaccination era, 2187 post-vaccination era	Children	(5-12)	BOTH	3	BOTH	3	OTHER	1			TOTAL	6	3387	0.0018	FULL COURSE	2071	0.6115	Good	Good
61	Upreti et. al	2014													3	OTHER	1			Pre-vaccination	3	1200	0.0025	FULL COURSE	178	0.1484
61	Upreti et. al	2014													3	OTHER	1			Post-vaccination	3	2187	0.0014	FULL COURSE	1893	0.8656
62	Venkatesh	2023	Bhubaneshwar, Odisha	India	Cross-sectional	General Population	GP	ELISA	370 urban slum dwellers and assisted-living residents	ADULTS	(18-55+)	URBAN	1	BOTH	3	OTHER	1			TOTAL	10	370	0.027				Fair	Fair
63	Waheed et. al	2010	Lahore	Pakistan	Cross-sectional	Hospital patients	Other	ELISA	558 patients	ALL AGES	(3-98)	URBAN	1	BOTH	3	OTHER	1			TOTAL	20	558	0.0358				Fair	Fair
63	Waheed et. al	2010												Male	2	OTHER	1			MALE	17	412	0.0413
63	Waheed et. al	2010												Female	1	OTHER	1			FEMALE	3	146	0.0205
